# Supplementary material for: Inactivation of Lsd1 triggers senescence in trophoblast stem cells by induction of Sirt4
Source: Cell Death Dis. 2017 Feb 23;8(2):e2631–. doi: 10.1038/cddis.2017.48 (PMC5386490; doi:10.1038/cddis.2017.48)
Supplement: Supplementary Table S1 [file cddis201748x2.xlsx]

## Sheet: 621 DEG
Rank	Gene symbol	Ctrl vs. Lsd1i FC	Ctrl vs. Lsd1i P value	Reads Ctrl 1	Reads Ctrl 2	Reads Lsd1i 1	Reads Lsd1i 2
1	Myo5c	5.79122	2.32464e-19	20.79	19.49	132.77	110.31
2	E130102H24Rik	4.97462	9.44688e-10	14.46	8.03	71.06	48.33
3	Dennd3	4.85876	2.5321e-30	56.04	57.32	295.46	275.25
4	Zfr2	4.78203	3.03035e-15	32.54	17.2	138.38	114.51
5	Ovol1	4.55553	1.18292e-06	14.46	6.88	36.47	68.29
6	Cpeb1	4.41266	2.57933e-20	52.42	35.54	216.92	191.2
7	Ablim2	4.31387	4.58598e-05	8.13	9.17	54.23	23.11
8	1190002F15Rik	4.14799	9.50163e-07	8.13	11.46	33.66	50.43
9	Vamp1	3.8964	6.40896e-09	13.56	16.05	66.39	52.53
10	Rassf2	3.68971	8.78596e-25	93.1	79.1	328.19	334.08
11	Dpysl5	3.38635	8.08296e-28	198.85	155.92	626.46	625.09
12	Tmem191c	3.33997	1.53239e-09	106.65	89.42	446	234.28
13	Dclk2	3.30838	6.78468e-10	103.94	57.32	330.06	227.97
14	Hid1	3.24286	2.05751e-31	216.02	227	723.7	763.77
15	Zhx2	3.23992	9.78836e-10	29.83	26.37	106.59	83
16	H2-K2	3.15118	9.35745e-09	39.77	33.25	143.99	95.6
17	1810014B01Rik	3.14329	1.05588e-06	14.46	19.49	58.91	50.43
18	2810410L24Rik	3.08353	9.27752e-06	15.37	14.9	57.97	38.87
19	1810019D21Rik	3.07361	5.79363e-06	68.69	34.39	214.12	117.66
20	BC068157	3.04958	1.05246e-09	39.77	27.51	116.88	98.75
21	Stat2	3.00652	8.81856e-26	476.33	369.16	1441.79	1198.71
22	Snx32	2.96458	1.85895e-08	48.81	35.54	155.21	106.11
23	Trank1	2.94563	1.77584e-05	20.79	18.34	75.74	44.12
24	Slc25a23	2.85136	6.0027e-23	222.35	191.46	635.81	590.42
25	Pard3b	2.83537	1.89022e-06	25.31	16.05	69.19	54.63
26	Ncam1	2.82259	2.15097e-09	47.9	33.25	128.1	112.41
27	Osbpl6	2.81947	7.92049e-05	18.98	27.51	86.96	47.28
28	Osbp2	2.81234	1.48452e-08	30.73	29.81	89.76	87.2
29	Ovol2	2.80873	5.32489e-23	208.79	189.16	577.84	583.07
30	Camk1d	2.76735	9.94414e-06	15.37	28.66	63.58	59.88
31	Nfatc4	2.74772	5.96324e-06	17.17	29.81	70.13	60.93
32	Pcsk4	2.72142	1.89396e-05	33.44	25.22	105.66	60.93
33	2510009E07Rik	2.71557	7.41165e-07	32.54	19.49	71.06	78.79
34	Zc3h6	2.67233	6.57676e-08	30.73	38.98	100.98	90.35
35	Hspa4l	2.65268	1.93466e-18	179.87	185.72	472.18	532.64
36	Mfsd6	2.56951	4.74857e-11	75.92	72.23	214.12	180.7
37	Hmgcll1	2.54654	6.43964e-07	37.96	26.37	82.28	90.35
38	Rnf144b	2.54542	1.25844e-22	291.94	278.59	760.16	745.91
39	Slc16a9	2.52044	1.34088e-11	81.35	75.67	198.22	213.27
40	Ltk	2.5189	1.54967e-07	51.52	55.03	162.69	114.51
41	Hap1	2.47011	3.29759e-17	1023.16	867.86	2826.54	2017.1
42	Baz2b	2.43642	5.62222e-07	108.46	71.08	269.28	187
43	Kdm7a	2.42382	2.56458e-08	197.04	113.5	423.56	361.4
44	AI464131	2.42084	2.18042e-15	216.92	176.55	507.71	483.26
45	Zdhhc1	2.41405	2.41379e-06	45.19	36.69	118.75	87.2
46	Fzd2	2.39569	6.47068e-06	35.25	30.95	93.5	71.44
47	Mllt3	2.37052	1.00692e-05	37.96	52.74	129.03	91.4
48	Ralgps1	2.35906	6.33477e-07	190.71	103.18	398.31	324.63
49	Nup210	2.35865	7.56304e-24	864.99	713.09	1995.31	1866.87
50	Trim14	2.34465	9.1094e-07	77.73	49.3	139.32	173.34
51	Galnt6	2.31958	5.45502e-05	44.29	25.22	73.87	96.65
52	Neat1	2.29859	2.22251e-06	5078.75	3237.56	13058.4	6749.94
53	Tjp3	2.2975	1.10705e-24	658.01	619.08	1568.01	1473.96
54	Abca3	2.29441	3.55889e-18	1850.19	1370	4041.12	3618.18
55	Gchfr	2.2915	5.21861e-09	85.87	94.01	193.55	233.23
56	Kif5a	2.29035	2.19296e-05	74.12	43.56	164.56	117.66
57	Gab2	2.27219	1.11093e-14	416.68	315.27	906.96	821.55
58	Map4k2	2.257	7.48884e-12	249.46	225.85	628.33	484.31
59	Pak6	2.25582	2.14926e-09	90.39	98.59	236.56	203.81
60	Glb1l2	2.25291	9.85666e-05	51.52	36.69	81.35	127.12
61	Smtnl2	2.22574	3.33855e-11	122.02	122.67	277.7	286.81
62	Srcin1	2.2255	4.35188e-05	218.73	110.06	450.68	310.97
63	Sirt4	2.20791	1.34233e-07	125.64	107.77	312.29	222.72
64	Scd2	2.20087	6.16769e-29	8203.38	7431.27	17933.5	17716.9
65	Cyfip2	2.17678	6.83069e-21	822.51	706.21	1784.94	1667.26
66	Prr5l	2.17185	6.70873e-08	127.44	87.13	251.52	235.33
67	Plcb3	2.16905	5.20026e-23	1271.72	1118.93	2773.24	2603.32
68	Ppp6r2	2.16408	8.01584e-10	119.31	104.33	253.39	250.04
69	Fgfbp3	2.1478	8.83707e-08	95.81	90.57	186.07	230.08
70	Ocln	2.14547	5.32442e-07	57.85	59.62	132.77	128.17
71	Ypel2	2.14122	2.86288e-09	118.4	114.64	278.63	238.48
72	Clic6	2.13512	3.90625e-11	180.77	182.28	374	429.68
73	Tcp11l2	2.13347	2.38093e-06	61.46	47	124.36	117.66
74	Mertk	2.1174	6.41657e-06	88.58	53.88	159.89	156.54
75	Bbs10	2.11485	2.53294e-06	76.83	59.62	167.37	133.42
76	Rnf157	2.11263	2.29425e-11	211.5	201.77	420.76	485.37
77	Dennd4a	2.09343	5.96986e-08	169.92	116.94	310.42	316.22
78	Ppargc1b	2.08498	3.15591e-06	197.04	113.5	331.93	343.54
79	Zfc3h1	2.08343	3.89144e-13	1213.88	997.41	2719.95	2057.02
80	Rims2	2.07872	1.79277e-07	120.21	89.42	241.23	213.27
81	Dmxl2	2.07738	5.79046e-11	457.35	324.44	868.63	819.45
82	Med12l	2.07683	1.42645e-07	225.06	144.45	404.86	395.02
83	Slc41a2	2.07104	2.11888e-07	85.87	82.54	194.48	167.04
84	Lrba	2.06997	4.65074e-17	638.12	546.85	1266.01	1279.6
85	Mycbpap	2.06906	4.0749e-09	185.29	177.7	435.72	342.49
86	Mapre3	2.06133	8.00789e-11	208.79	215.53	487.14	418.13
87	Dopey2	2.06119	7.94168e-12	274.77	239.61	579.71	521.08
88	Snap91	2.05674	4.21185e-11	214.21	188.02	442.26	417.08
89	Vav3	2.05128	2.17567e-05	63.27	49.3	134.64	106.11
90	Dcaf6	2.04956	5.8488e-13	294.66	267.12	598.41	596.73
91	Arhgef37	2.04452	7.17289e-05	127.44	80.25	260.87	181.75
92	Elmod1	2.03464	7.18241e-05	61.46	43.56	98.18	126.07
93	8430429K09Rik	2.03066	8.00833e-06	59.65	64.2	143.06	116.61
94	Gtpbp2	2.02712	1.41386e-10	512.49	465.46	1187.46	867.77
95	Ankrd12	2.01802	4.58979e-06	394.98	222.41	708.74	586.22
96	Prpf40b	2.01722	7.29745e-08	361.54	292.34	808.79	559.96
97	Slc25a30	2.00977	1.43413e-07	238.62	159.36	414.21	419.18
98	Nbeal2	2.00464	1.1334e-13	560.39	490.68	1178.11	1007.5
99	Leng8	1.99081	9.07493e-06	2343.69	1670.37	5331.44	2952.11
100	Cgn	1.98887	2.66224e-11	526.04	474.63	1163.15	900.34
101	Phf21a	1.98815	4.27629e-08	249.46	202.92	526.41	407.62
102	Lmbr1	1.98755	5.71842e-05	147.33	84.84	221.6	260.54
103	Suv420h2	1.97812	4.19681e-15	832.45	713.09	1687.7	1483.41
104	Mpp2	1.97775	4.9747e-08	122.92	114.64	254.32	233.23
105	Sox12	1.97558	9.93809e-12	374.2	363.42	822.81	687.08
106	Coro2a	1.97466	1.0212e-17	1074.68	968.75	2191.67	1991.89
107	Snx29	1.97438	5.63683e-05	54.23	50.44	118.75	95.6
108	Ctxn1	1.96913	1.8525e-09	170.83	163.94	351.56	331.98
109	Tmem136	1.96788	2.8829e-10	221.44	230.44	484.34	435.99
110	Ahi1	1.9658	5.45942e-07	108.46	87.13	198.22	202.76
111	H2-K1	1.96539	2.3555e-21	3636.2	3822.25	7820.44	7369.78
112	Faah	1.96234	5.26565e-06	84.06	76.81	180.46	147.08
113	Ankrd13d	1.96193	1.87247e-07	183.48	144.45	366.52	302.57
114	Sfxn3	1.95745	1.43709e-09	269.35	221.26	528.28	469.61
115	Prph	1.9552	6.88598e-15	558.58	527.37	1146.32	1054.78
116	D330041H03Rik	1.95338	2.88349e-07	165.41	143.31	349.69	276.3
117	Lrrc8b	1.95068	5.08985e-06	225.96	147.89	419.82	339.34
118	Vstm5	1.94866	6.73852e-05	47.9	49.3	93.5	102.96
119	Fbxl16	1.94504	7.19747e-07	104.85	96.3	216.92	189.1
120	Ppm1h	1.93996	6.16576e-09	167.21	154.77	319.77	328.83
121	Jazf1	1.93251	8.08314e-09	160.89	158.21	329.12	309.92
122	Parm1	1.93128	3.2911e-11	504.35	402.4	952.78	865.67
123	Gphn	1.92981	1.19766e-06	101.23	85.98	185.13	191.2
124	Tor3a	1.92352	2.52014e-10	254.89	253.36	487.14	526.34
125	Npr2	1.92161	3.00986e-07	308.21	283.17	694.71	483.26
126	Lpin1	1.91745	4.54111e-11	775.51	573.22	1339.87	1344.74
127	Kremen1	1.9153	4.59594e-20	2809.18	2688.42	5615.68	5295.95
128	Zcchc24	1.91099	4.29987e-08	209.69	166.23	387.09	360.35
129	Cmpk2	1.90772	8.71144e-07	98.52	102.03	193.55	202.76
130	Lima1	1.90739	8.8009e-14	705.91	621.37	1381.95	1243.88
131	Ell3	1.9062	6.47155e-05	104.85	71.08	193.55	156.54
132	Peg10	1.90489	4.06297e-12	53779.3	39649.8	95976.1	88296.6
133	Tmem180	1.90436	1.15837e-12	443.79	458.58	928.47	850.97
134	Sfxn5	1.90017	1.21956e-05	75.92	71.08	154.28	135.52
135	Map3k9	1.89723	9.41372e-11	464.58	374.89	854.6	799.49
136	Fam63b	1.89465	2.45804e-05	141.91	113.5	292.66	210.11
137	Ncoa7	1.89381	1.96934e-06	176.25	123.82	296.4	296.26
138	Map1b	1.89333	7.26247e-09	4362.9	3047.25	8122.45	6411.66
139	Iqgap2	1.8786	5.30477e-09	419.39	314.13	737.72	694.43
140	Celf4	1.86462	8.34375e-06	111.17	88.28	206.64	180.7
141	Phactr2	1.85531	5.26749e-05	172.64	126.11	334.73	241.63
142	Trerf1	1.85503	4.69182e-07	353.41	241.9	583.45	565.21
143	Mocos	1.85376	4.90078e-05	65.08	80.25	132.77	144.98
144	Naglu	1.84482	2.21876e-08	225.96	223.56	402.99	457
145	Tfcp2l1	1.84213	2.48063e-14	1872.78	1570.63	3390.35	3185.34
146	Mroh1	1.84031	2.78826e-15	1665.8	1483.5	3122.94	2884.88
147	Nacad	1.83916	3.03228e-07	194.33	177.7	387.09	322.53
148	Etv3	1.8389	5.54232e-16	1960.46	1741.45	3600.73	3455.34
149	Tulp4	1.83813	3.43643e-12	1134.34	896.52	1956.04	1916.25
150	Arrdc1	1.83334	4.59001e-13	601.06	628.25	1194.01	1139.87
151	H2-Ke6	1.83231	5.76833e-08	214.21	183.43	384.29	372.95
152	Slc27a1	1.83125	4.13566e-08	197.94	213.24	405.8	372.95
153	Nbeal1	1.82487	5.41436e-05	299.18	178.85	485.27	422.33
154	Zfp692	1.82358	2.09743e-06	336.23	310.69	723.7	499.02
155	Nyap1	1.82353	6.0498e-11	414.87	390.94	779.8	743.81
156	Oxld1	1.82239	3.21585e-05	91.29	107.77	171.11	203.81
157	Ppl	1.81677	3.19979e-12	616.43	572.08	1165.02	1073.69
158	Tacstd2	1.81666	1.31047e-09	353.41	411.57	733.05	703.88
159	Arhgap18	1.81465	7.973e-09	255.79	274	511.45	483.26
160	Heca	1.80935	1.40628e-11	508.87	525.07	1002.33	935.01
161	Jade2	1.79833	3.51292e-08	303.69	249.93	509.58	525.29
162	Entpd5	1.79516	1.18565e-08	306.41	264.83	537.63	527.39
163	Nbea	1.7937	4.49774e-05	170.83	131.84	321.64	242.68
164	Sgsm2	1.7891	3.81001e-08	896.62	714.24	1699.85	1289.05
165	Sptb	1.77668	1.1541e-06	232.29	255.66	499.3	397.12
166	4930500J02Rik	1.77623	1.84874e-08	338.04	285.47	587.19	563.11
167	Plekhg6	1.77326	2.83742e-05	158.17	112.35	252.45	247.94
168	Syne2	1.77116	3.49824e-05	288.33	184.58	452.55	419.18
169	Man2a2	1.77077	4.93659e-09	778.22	738.31	1580.17	1202.91
170	Usp2	1.76975	1.22151e-11	627.27	627.11	1197.75	1102.05
171	Plxnb1	1.76286	3.05211e-08	715.85	569.78	1299.67	1051.62
172	Stat1	1.75717	1.48783e-11	615.52	605.32	1093.96	1129.37
173	Add3	1.75594	4.02721e-05	92.19	89.42	160.82	170.19
174	Zfp760	1.75535	6.58825e-05	150.04	110.06	258.06	217.47
175	Zrsr1	1.75304	7.65398e-07	304.6	241.9	531.09	464.35
176	Tubb2b	1.75201	1.61615e-10	593.83	582.39	1008.88	1127.27
177	Hif3a	1.75014	1.11426e-06	282	215.53	447.87	458.05
178	Slc43a2	1.7448	2.90944e-12	1272.63	1117.79	2088.82	2235.62
179	Coro7	1.7443	2.27519e-07	406.73	348.52	757.36	609.33
180	Klhl24	1.74426	2.50583e-10	690.54	583.54	1172.5	1133.57
181	Stxbp1	1.74059	4.008e-07	229.58	200.63	396.44	381.36
182	Cep131	1.74023	3.11846e-08	476.33	503.29	978.02	786.88
183	Fbxl20	1.73733	6.58022e-12	1492.26	1306.95	2661.98	2379.55
184	Arhgap32	1.72413	7.76181e-08	383.23	374.89	740.53	613.54
185	Vat1	1.72336	3.66871e-14	2334.65	2283.72	4019.62	4227.51
186	St6galnac6	1.72128	8.6667e-08	349.79	321	640.48	556.8
187	Bmf	1.72124	8.09914e-05	106.65	137.57	218.79	214.32
188	Tia1	1.71956	2.10813e-07	498.02	423.04	910.7	732.25
189	Inpp4a	1.71932	8.74723e-08	373.29	359.98	710.61	595.68
190	Optn	1.7177	1.92911e-08	483.56	494.12	949.04	790.03
191	Peg3	1.71338	7.18579e-07	4547.29	3159.61	7556.76	6121.7
192	Sft2d2	1.70775	4.12423e-09	433.85	455.14	768.58	803.69
193	Slc25a42	1.70743	4.24722e-07	312.73	278.59	561.01	486.42
194	Marveld3	1.69954	1.44782e-07	280.19	283.17	490.88	501.12
195	Srgap2	1.69586	3.88977e-11	1795.05	1655.47	3265.06	2799.78
196	Pdcd4	1.69549	9.43761e-12	970.74	1036.39	1787.74	1736.6
197	Idh1	1.69287	6.23629e-11	771.89	769.27	1313.69	1389.91
198	Sowahb	1.69049	6.10255e-07	349.79	293.49	597.47	531.59
199	G630025P09Rik	1.68755	3.73978e-08	397.7	405.84	667.6	737.5
200	Crb3	1.68676	9.31737e-08	471.81	561.76	858.34	945.52
201	Slc12a6	1.68269	3.99085e-08	539.6	448.26	889.2	836.26
202	Wbscr27	1.67163	1.21674e-07	397.7	373.74	710.61	626.14
203	Gyltl1b	1.67088	5.04445e-11	962.6	890.79	1650.3	1560.1
204	Abcc5	1.6702	1.22672e-08	998.76	873.59	1784	1458.2
205	Klhl26	1.66996	1.82309e-12	1697.44	1661.2	2938.74	2873.32
206	Creld1	1.66939	6.15586e-09	555.87	600.74	968.67	1030.61
207	Chrnb1	1.66882	4.88397e-10	767.37	739.46	1364.18	1241.78
208	Esyt1	1.66586	2.74875e-12	1694.73	1645.15	2932.2	2833.4
209	Rufy3	1.66296	8.64286e-05	124.73	106.62	204.77	195.41
210	Atf7ip	1.65768	1.6078e-08	835.16	773.85	1517.52	1247.03
211	Arvcf	1.64931	1.13835e-10	1149.7	1030.66	1886.85	1841.66
212	Zfp866	1.64613	6.45058e-06	281.1	292.34	536.7	440.19
213	Txnip	1.64183	4.10982e-12	2488.31	2577.21	4399.23	4218.06
214	Hapln4	1.64128	7.72063e-05	234.1	175.41	369.33	329.88
215	Pnkd	1.63992	2.93118e-05	218.73	177.7	354.37	321.48
216	Cpt1a	1.6398	5.03447e-09	740.26	680.99	1267.88	1148.28
217	Cep112	1.63921	1.28446e-05	219.64	217.82	401.12	341.44
218	Gbas	1.6389	6.8623e-08	707.72	693.6	1079.94	1300.61
219	Slc5a3	1.63872	2.97367e-07	553.16	450.55	881.72	825.75
220	H2-Q4	1.63789	2.43248e-05	232.29	256.8	456.29	371.9
221	Mov10	1.63555	6.33724e-11	1359.4	1441.08	2403.92	2340.68
222	Akap8l	1.63267	4.5037e-08	602.87	605.32	1097.7	945.52
223	Iffo1	1.62543	4.72575e-06	313.64	288.9	547.92	467.51
224	Col5a1	1.62396	3.06779e-10	1353.97	1228.99	2244.96	2103.25
225	Rprd1a	1.62367	2.23728e-07	445.6	440.24	788.21	701.78
226	Wnk2	1.62206	3.15714e-08	995.14	863.27	1690.5	1435.08
227	Nr6a1	1.61921	1.04663e-09	1241.89	1215.23	2200.08	1922.55
228	Hist1h1c	1.61733	2.62971e-06	282.91	285.47	460.96	491.67
229	Rab3d	1.61656	7.76958e-05	141	139.87	228.14	242.68
230	Rhbdd1	1.61502	2.50224e-05	520.62	369.16	713.41	779.53
231	Fam117b	1.61485	2.27612e-05	337.14	259.1	522.67	478.01
232	Abcd4	1.61443	1.08304e-08	618.24	603.03	1019.16	1024.31
233	Zfp185	1.61183	5.96419e-06	269.35	269.41	475.92	423.38
234	Pou2f1	1.60941	5.35039e-07	1228.34	910.28	1793.35	1776.52
235	H2-L	1.60677	1.18085e-10	1972.21	2094.56	3334.25	3435.38
236	Mmp15	1.60605	5.60404e-06	261.21	257.95	417.95	446.49
237	Afap1l2	1.60481	7.26644e-10	1582.65	1617.64	2813.45	2507.72
238	Dip2a	1.60431	3.42897e-07	867.7	734.87	1454.88	1211.31
239	AI413582	1.59937	5.32967e-05	197.04	167.38	298.27	307.82
240	Serac1	1.5962	1.15987e-05	312.73	261.39	492.75	459.1
241	Fads2	1.59536	3.20929e-08	621.85	603.03	993.92	1031.66
242	Vps13a	1.59164	2.86796e-06	599.25	467.75	906.96	856.22
243	Cry2	1.59089	5.86986e-08	658.91	611.06	1090.22	1004.35
244	Kif21a	1.58972	2.06809e-06	816.18	666.09	1339.87	1104.15
245	Mapk13	1.58922	1.45602e-05	262.12	301.52	473.12	452.8
246	Zfyve26	1.58843	5.22791e-07	997.85	824.29	1631.6	1369.95
247	Phldb3	1.58795	2.53277e-06	421.2	416.16	635.81	742.76
248	Cbx7	1.58556	1.17907e-08	1384.7	1207.21	2240.29	2020.25
249	Lrch1	1.58386	8.27422e-06	359.73	300.37	556.33	529.49
250	Zbtb42	1.58113	2.56157e-05	272.06	317.57	460.96	503.23
251	Amph	1.57935	4.37987e-05	208.79	185.72	322.58	324.63
252	Susd4	1.57687	2.6847e-06	355.21	365.72	569.42	608.28
253	Slc44a2	1.57016	3.79707e-09	3297.26	2996.81	5475.43	4766.46
254	Cryl1	1.57015	8.02707e-05	180.77	175.41	300.14	279.45
255	B4galnt1	1.56871	4.10616e-06	359.73	371.45	568.49	619.84
256	Itpr1	1.5684	6.32178e-05	953.57	633.98	1310.89	1272.25
257	Fads1	1.56747	1.77773e-08	1115.36	971.04	1681.15	1710.34
258	Samd10	1.56703	1.11826e-06	482.66	445.97	789.15	719.64
259	Map4	1.56678	1.76039e-05	256.69	255.66	429.17	402.37
260	Fryl	1.56584	1.779e-06	1249.13	935.5	1810.18	1737.65
261	Lrp5	1.56532	2.5719e-10	2596.77	2515.3	4225.32	4066.77
262	Smoc1	1.56497	4.33705e-05	337.14	279.73	468.44	534.74
263	Abca2	1.56183	6.72277e-05	585.7	490.68	999.53	743.81
264	Tob1	1.55938	2.50383e-06	657.1	530.8	985.5	937.11
265	Slc25a12	1.55262	9.228e-09	1003.28	976.77	1566.14	1619.99
266	Eml2	1.55247	1.59607e-09	1848.38	1906.54	3078.06	2961.57
267	Wipi1	1.55081	7.48132e-09	1588.07	1427.33	2464.69	2382.7
268	Ankrd33b	1.55054	2.06344e-07	851.43	731.43	1271.62	1274.35
269	Rnf38	1.5497	3.54791e-07	2128.58	1692.15	3206.16	2931.1
270	Tec	1.54873	1.75981e-05	350.7	343.93	519.87	595.68
271	Klc1	1.5475	3.23514e-06	1200.32	998.55	1954.17	1573.76
272	Gldc	1.5455	1.29045e-09	2207.21	2175.96	3464.22	3555.14
273	Gch1	1.54411	2.93508e-05	332.62	346.23	503.04	583.07
274	Baz2a	1.54402	1.49977e-07	7903.3	6424.69	12151.4	10767.3
275	Osbpl1a	1.54322	1.41679e-06	460.06	458.58	728.37	740.65
276	Flot2	1.54319	4.58637e-09	2307.54	2527.91	3878.43	3852.46
277	Chchd10	1.54202	2.86606e-06	532.37	494.12	775.12	866.72
278	Tmem87b	1.53756	5.98172e-07	624.56	616.79	1035.06	942.37
279	Gramd1a	1.53501	7.98294e-08	1748.05	1709.35	2976.14	2523.48
280	Tspan33	1.53409	7.10155e-05	300.98	282.03	429.17	499.02
281	Maml3	1.53193	1.11849e-05	636.31	503.29	926.6	885.63
282	Tecpr1	1.53072	9.30944e-05	257.6	243.05	424.5	369.8
283	Ppp1r9b	1.53059	1.68494e-09	3642.53	3691.56	6031.76	5600.61
284	Ssx2ip	1.5304	3.87252e-06	643.54	621.37	1094.9	910.85
285	Cntrl	1.52859	7.88912e-05	875.83	725.7	1461.42	1076.84
286	Epb4.1l5	1.52484	6.79789e-06	463.68	521.63	802.24	752.21
287	Igfbp2	1.52456	1.63323e-05	367.87	406.99	597.47	625.09
288	Gca	1.52191	3.12547e-06	535.99	483.8	793.82	816.3
289	Kif26a	1.52021	8.33568e-08	1054.8	965.31	1637.21	1546.45
290	Lamc1	1.51725	6.4742e-07	8641.74	6799.57	12546.9	11720.2
291	Aktip	1.51511	1.72246e-06	598.35	645.45	957.45	993.84
292	Pcyox1	1.51329	4.17528e-09	3259.3	3072.48	4890.11	5038.55
293	Aif1l	1.51135	2.13329e-07	1519.38	1506.43	2205.69	2532.93
294	Irf6	1.51062	1.52793e-06	601.06	606.47	972.41	917.15
295	Esrp1	1.51049	8.54425e-08	999.66	961.87	1574.56	1496.02
296	Lss	1.50963	4.1983e-08	1206.64	1149.89	1847.58	1839.56
297	Clip1	1.50618	4.07656e-05	928.26	773.85	1494.15	1164.04
298	Itgb3	1.50542	7.14631e-09	3773.59	3469.15	5725.08	5573.3
299	Unc13b	1.50524	3.95533e-05	688.74	557.17	1054.69	890.89
300	Prex1	1.50522	1.02829e-07	1043.95	991.68	1562.4	1613.68
301	Tpra1	1.50103	1.50137e-06	734.83	702.77	1176.24	1060.03
302	Als2cl	1.49893	2.85081e-05	804.43	701.63	1302.47	1037.97
303	Setd6	1.49657	3.37693e-05	508.87	479.21	835.9	696.53
304	Pltp	1.49418	1.02021e-08	3894.71	3888.75	5873.74	6176.33
305	Cdk16	1.49417	7.06315e-07	1478.7	1380.32	2387.08	2040.22
306	Ptprn	1.49258	3.01319e-06	749.29	685.57	1169.7	1050.57
307	E130308A19Rik	1.49119	9.12894e-05	294.66	317.57	483.4	461.2
308	Asl	1.49072	3.05663e-07	1218.39	1300.07	1871.89	2017.1
309	Epas1	1.48918	2.32812e-05	400.41	381.77	607.76	599.88
310	Vamp2	1.48908	1.25843e-05	799.91	794.49	1358.57	1101
311	Tdrp	1.4888	1.10745e-05	607.39	560.61	851.8	951.82
312	Sbf2	1.48854	1.15228e-05	1741.73	1321.85	2388.95	2338.58
313	Hcn2	1.48776	5.17657e-05	361.54	380.62	596.54	546.3
314	Zfp839	1.48732	8.37115e-05	505.25	398.96	710.61	686.03
315	Arhgap12	1.48545	1.60131e-06	825.22	817.42	1332.39	1195.55
316	Gata2	1.48381	4.13048e-08	3517.8	3583.79	5721.34	5198.24
317	Zfp871	1.48246	6.02796e-05	1829.4	1349.37	2613.36	2271.34
318	Fam129a	1.48159	5.46814e-07	1158.74	1034.09	1723.23	1645.2
319	Cic	1.48094	1.2604e-06	2308.44	1923.74	3387.55	3108.65
320	Pgap2	1.47796	8.74146e-05	409.45	347.37	591.86	569.41
321	Dlx3	1.47779	2.77197e-06	761.95	717.68	1179.05	1087.34
322	Stx2	1.47744	1.63292e-05	490.79	475.78	768.58	711.24
323	Hmgcs1	1.47736	2.70051e-08	3768.17	3513.86	5526.85	5620.57
324	Itfg3	1.47592	3.26793e-07	1118.07	1159.06	1716.68	1764.97
325	Lrp8	1.47575	4.77994e-06	868.6	741.75	1245.44	1219.72
326	Mgat4a	1.4717	7.52324e-06	761.95	658.06	1073.39	1094.7
327	Ahcyl2	1.47098	1.08746e-05	551.35	581.25	865.82	859.37
328	Ncoa2	1.46863	6.91601e-06	2571.46	2073.92	3746.59	3324.02
329	Mir22hg	1.46676	1.25302e-05	1040.34	1019.19	1731.64	1398.31
330	Lman2l	1.46578	5.91363e-05	404.93	384.06	580.64	618.79
331	Mmgt2	1.46561	7.36911e-05	413.06	451.7	629.26	682.87
332	Soga1	1.46498	4.56334e-06	3788.95	3049.55	5456.73	4924.04
333	Esrp2	1.46483	1.12062e-05	1526.61	1253.07	2251.51	1969.83
334	Rcor1	1.46295	3.49109e-05	1251.84	1004.29	1847.58	1574.81
335	Pygb	1.46255	4.77339e-07	1605.24	1626.81	2354.36	2543.44
336	Adnp2	1.46246	3.04309e-07	1428.09	1371.15	2139.31	2103.25
337	Marveld2	1.46187	1.89084e-06	1116.26	1175.11	1648.43	1821.7
338	Scd1	1.45997	2.08911e-07	4497.58	3973.58	6527.32	6287.69
339	Capn1	1.45987	1.20069e-07	2446.73	2343.34	3582.96	3663.35
340	Mpp7	1.45807	1.40893e-05	668.85	599.59	942.49	975.98
341	Usp20	1.45769	6.01332e-05	475.43	463.16	754.55	662.91
342	Pkn1	1.45759	4.72854e-07	1234.66	1199.18	1858.8	1817.49
343	Zer1	1.45647	4.86805e-05	613.72	548	935.01	819.45
344	Znf512b	1.45585	7.27138e-05	1819.46	1545.41	2863.01	2214.61
345	Hmg20b	1.45197	3.78454e-06	951.76	930.91	1496.02	1336.33
346	Hps3	1.45026	8.13566e-05	392.27	387.5	581.58	590.42
347	Unc13d	1.44935	2.40734e-05	606.49	559.47	856.47	896.14
348	Acadl	1.44819	1.38263e-06	1246.41	1336.76	1900.88	1974.03
349	4930402H24Rik	1.44635	2.63444e-05	831.55	694.75	1165.02	1125.17
350	Erc1	1.44294	3.09569e-05	2407.87	1873.29	3339.86	3062.42
351	Hexb	1.43694	7.76649e-06	920.12	1020.34	1425.89	1461.35
352	Uevld	1.43388	3.96022e-05	556.77	529.66	805.05	809.99
353	Plekhm1	1.43286	4.46423e-06	2013.79	1809.09	3009.8	2667.41
354	Hnrnpl	1.43094	2.20336e-07	5497.24	5631.34	8134.6	8365.72
355	Prkce	1.42838	3.94805e-05	741.16	697.04	1134.17	994.89
356	Serpine2	1.4224	3.92814e-07	3353.3	3282.28	4852.71	4927.19
357	Add1	1.42187	7.47035e-07	2862.5	2679.25	4128.08	4037.36
358	Pcyt2	1.42132	7.87655e-05	961.7	899.96	1511.91	1230.22
359	Pja2	1.41931	2.17162e-05	1761.61	1444.52	2334.72	2382.7
360	Bcl2l2	1.41508	4.51406e-05	1048.47	1001.99	1640.95	1365.75
361	Lepre1	1.41138	7.33147e-06	1311.49	1274.85	1811.12	1971.93
362	Cercam	1.40997	1.33354e-05	1058.41	1165.94	1637.21	1610.53
363	Wnt9a	1.40648	8.38964e-06	1060.22	1057.02	1582.97	1502.32
364	Fem1b	1.40406	5.22166e-07	11219.5	10871.8	16049.5	16088.5
365	Jag2	1.40342	3.76369e-05	1559.15	1407.84	2329.11	1986.64
366	Arid1b	1.40332	1.75474e-05	1355.78	1217.53	1962.59	1780.72
367	Rab6b	1.40004	2.43877e-05	843.3	863.27	1241.7	1233.37
1	Schip1	0.705648	5.63965e-06	2002.94	2133.54	1571.75	1451.89
2	Cpm	0.699729	3.55422e-05	878.55	860.98	613.37	648.2
3	Asns	0.699634	6.99458e-06	3812.45	4299.17	2774.18	3106.55
4	Noc4l	0.699435	2.07207e-06	1853.8	1922.59	1343.61	1393.06
5	Spc25	0.699105	2.2262e-05	1450.69	1703.62	1121.08	1162.99
6	Eef1e1	0.698942	3.05098e-05	1792.34	2045.26	1289.38	1489.71
7	Gtf3c6	0.697608	7.25186e-05	755.62	763.53	522.67	575.71
8	Tra2b	0.697362	1.89188e-05	2187.33	2578.36	1643.75	1799.63
9	Meis1	0.696651	2.87047e-05	839.68	858.69	625.52	599.88
10	Rcbtb2	0.696369	3.09398e-05	875.83	944.67	647.96	665.01
11	Cops3	0.696206	9.4098e-06	3611.8	4087.08	2586.24	2967.87
12	Cfl1	0.696088	3.90417e-06	13744.9	16075.5	10350.6	11164.5
13	Srsf2	0.695603	3.58544e-07	11774.5	12809.2	9064	8659.88
14	Ncoa5	0.695089	1.19782e-06	1872.78	1825.14	1305.28	1358.39
15	Nol10	0.693075	3.64091e-06	1930.63	2141.56	1417.48	1506.52
16	Rrp15	0.692464	4.8204e-05	1776.07	2164.49	1325.85	1501.27
17	Rassf1	0.692274	8.30977e-06	1306.07	1321.85	1007.94	876.18
18	Nol8	0.692144	1.72273e-06	1664.9	1593.56	1213.65	1123.06
19	Ppid	0.690593	4.79921e-06	2284.04	2662.05	1807.38	1731.35
20	Bhlhe40	0.690163	2.85562e-07	4339.4	4670.62	3176.23	3267.29
21	Mcm8	0.69016	9.07267e-05	574.85	603.03	412.34	429.68
22	Fam107b	0.689954	6.59497e-07	2409.67	2563.45	1760.63	1794.38
23	Tpm4	0.689556	2.06862e-07	12899.8	14124.2	9538.99	9773.49
24	Phlda3	0.689028	4.79259e-06	4962.16	5576.32	3475.44	4048.91
25	Mrps18a	0.688695	7.16833e-05	977.97	1055.88	657.31	794.23
26	B4galt6	0.688122	1.17479e-07	3871.21	3783.27	2711.53	2746.2
27	Set	0.687737	2.91513e-06	5011.87	5891.59	3738.18	4033.16
28	Cep76	0.687174	6.28777e-05	579.37	584.69	419.82	408.67
29	Btbd10	0.686376	6.42302e-05	799.91	945.82	614.3	626.14
30	Pmepa1	0.686258	3.54339e-06	1455.2	1624.51	1063.11	1126.22
31	Nhp2	0.685538	1.41616e-05	4383.69	5339	3228.6	3679.11
32	Eny2	0.684574	3.24841e-05	787.26	888.5	600.28	587.27
33	Ddx20	0.684505	7.08157e-07	1555.53	1594.71	1099.57	1134.62
34	Srprb	0.684447	4.70086e-06	2930.29	3070.18	1931.73	2323.87
35	Ctsf	0.684307	2.82527e-05	698.68	731.43	523.61	489.57
36	Abcf2	0.684052	3.48731e-07	4140.55	4337.01	2850.85	3158.03
37	Psmc3ip	0.683582	4.05926e-05	626.37	628.25	433.85	454.9
38	Pfdn4	0.683575	8.75947e-05	830.64	1026.07	658.25	655.56
39	Bend3	0.683451	7.70535e-07	2035.48	1913.42	1464.23	1332.13
40	Utp18	0.682808	1.84148e-07	3427.41	3638.82	2450.67	2548.69
41	Cnih4	0.682721	8.17302e-05	1451.59	1710.5	992.98	1243.88
42	Dyrk3	0.68217	1.64723e-07	2449.44	2457.98	1727.9	1740.8
43	Cry1	0.680887	5.58177e-05	554.97	534.24	386.16	382.41
44	Orc6	0.680149	2.53844e-06	1211.16	1334.46	903.22	889.84
45	Nol11	0.679793	4.57291e-07	3606.38	3934.6	2532.01	2779.82
46	Ptpn12	0.679499	3.46662e-08	4417.13	4334.71	3150.99	3010.95
47	Ranbp1	0.679163	1.77378e-07	5798.22	6509.52	4378.66	4284.24
48	Rbx1	0.678404	3.83837e-05	774.6	901.11	575.03	601.98
49	Fam118a	0.677948	3.22069e-05	793.58	928.62	608.69	599.88
50	Eif6	0.677726	8.86437e-06	3961.59	4551.39	2697.51	3280.94
51	Abtb2	0.676766	8.50897e-06	783.64	773.85	547.92	544.2
52	9130401M01Rik	0.67635	6.69194e-06	1416.34	1699.03	1067.78	1114.66
53	Shmt1	0.674945	1.40078e-06	3991.42	4594.96	2819.06	3186.39
54	Plekha3	0.674615	2.06274e-07	1710.99	1783.87	1224.87	1217.62
55	Prpf38a	0.673906	3.36802e-06	2363.58	2758.35	1680.22	1896.29
56	Abcg2	0.673883	1.03214e-05	1076.49	1232.43	763.9	847.81
57	Isy1	0.671897	1.94953e-06	1193.99	1328.73	857.41	898.24
58	Arf2	0.671866	6.73154e-07	3238.51	3518.44	2187.93	2516.13
59	Mtx2	0.669925	2.82873e-06	1055.7	1155.62	742.4	792.13
60	Luc7l	0.669764	6.21972e-08	2964.64	2914.27	2140.24	1939.36
61	Maff	0.669643	3.87361e-06	1151.51	1273.7	794.76	887.74
62	Emc8	0.66918	1.61091e-05	1149.7	1397.52	836.84	928.71
63	2310057M21Rik	0.668817	7.97953e-06	809.85	883.91	571.29	601.98
64	Snrpd1	0.668582	2.10868e-05	1306.07	1666.93	996.72	1062.13
65	Prodh	0.667628	8.93703e-05	556.77	603.03	367.46	434.94
66	Cnbp	0.667574	4.30345e-07	15889.8	18390.2	11163.1	12554.4
67	Lrrc58	0.667533	9.79269e-09	9169.6	9729.89	6416.05	6657.49
68	Ppan	0.667442	5.20343e-07	2635.64	3020.89	2045.81	1865.82
69	Cd3eap	0.66659	1.18936e-06	1156.93	1285.17	844.32	841.51
70	Zyx	0.666069	3.14968e-09	15771.3	16086.9	10792.8	11194.9
71	Gar1	0.665184	1.5522e-06	964.41	1035.24	686.3	691.28
72	Prkab1	0.663881	3.45297e-06	965.32	998.55	723.7	626.14
73	Irx1	0.663456	2.84576e-05	508.87	488.39	342.21	343.54
74	Lif	0.661061	2.54381e-08	2083.38	2110.61	1424.96	1447.69
75	Prmt6	0.661036	2.44084e-05	797.2	932.06	552.59	631.4
76	Srsf1	0.660042	4.87317e-09	13226.1	14108.2	9671.76	9027.59
77	Tes	0.660014	7.23923e-08	2015.59	2166.78	1391.3	1468.7
78	Smarce1	0.659924	1.65958e-07	1491.36	1609.61	1028.51	1091.55
79	Nop2	0.659839	1.56273e-08	5562.32	6116.29	3900.87	4084.63
80	Coq7	0.659827	6.74698e-05	512.49	578.96	348.76	397.12
81	Golt1b	0.659564	2.60315e-07	2246.08	2524.47	1553.99	1706.13
82	Fam133b	0.659421	7.47169e-06	754.72	849.52	568.49	526.34
83	Eif2b3	0.65893	5.15975e-07	1557.34	1772.41	1092.09	1180.85
84	Tubb6	0.658736	1.65402e-07	12054.7	13145.1	7893.37	9307.04
85	Thbd	0.658605	2.78456e-05	587.5	663.79	404.86	448.6
86	Ccar1	0.657432	4.91006e-08	4674.73	4179.94	3210.83	2820.79
87	Irf1	0.657425	7.73689e-08	1585.36	1712.79	1113.6	1132.52
88	Pwp2	0.65727	1.70356e-08	3183.37	3445.07	2219.72	2294.45
89	Ywhaq	0.656336	2.31596e-05	1021.35	1237.02	700.32	835.21
90	Aip	0.655873	1.26918e-05	812.56	988.24	604.95	617.74
91	Apex2	0.65545	8.0627e-05	502.54	498.7	306.68	374
92	Rps24	0.655325	2.09271e-06	3496.11	4375.99	2540.43	2806.08
93	Pdcd2	0.655026	4.61586e-06	822.51	941.23	618.98	576.77
94	Eif4a3	0.654167	8.05957e-07	3840.47	4232.68	2458.15	3014.1
95	Ldhb	0.651581	3.83439e-07	6091.07	7070.13	4087.87	4799.02
96	Nap1l1	0.64943	8.70809e-09	8777.32	10039.4	6380.52	6285.59
97	Cnot11	0.648896	2.74859e-07	1329.57	1537.38	970.54	956.02
98	Exog	0.647665	1.72935e-05	479.95	450.55	307.62	317.27
99	Npm1	0.647651	6.12827e-09	10067.1	11388.8	7057.47	7344.57
100	Ak1	0.646259	7.86123e-07	1204.84	1303.51	774.19	905.6
101	Zfp719	0.645679	8.17754e-05	316.35	341.64	215.99	223.77
102	Ddah1	0.64519	9.36353e-09	2258.73	2132.39	1412.8	1523.33
103	Mrpl52	0.64513	8.74335e-06	814.37	980.21	567.55	631.4
104	Hnrnpab	0.644319	7.13572e-09	19438.3	21584.2	12973.3	14418.1
105	Ltbr	0.643998	3.13493e-06	599.25	616.79	397.38	413.93
106	Usp43	0.642024	1.04808e-05	547.74	544.56	391.77	334.08
107	Ptpmt1	0.640725	7.77328e-07	1104.51	1208.35	708.74	826.8
108	Rasd1	0.640003	2.25951e-05	552.25	663.79	383.35	422.33
109	Cul1	0.639773	9.91487e-11	8733.03	8993.87	5960.7	5791.82
110	Pole4	0.638769	7.24324e-06	813.47	1005.43	576.9	626.14
111	Gpatch4	0.638237	2.34403e-09	1767.94	1789.6	1179.98	1172.44
112	Fam185a	0.637947	7.61729e-06	471.81	455.14	302.01	310.97
113	Ppa1	0.637857	3.07387e-07	2735.06	3140.12	1765.3	2117.96
114	Sco2	0.637663	6.69282e-07	1146.09	1389.49	845.25	828.9
115	Myo5b	0.637549	1.32137e-06	891.2	891.94	643.29	533.69
116	Tns3	0.637522	1.44668e-09	5280.31	4680.94	3417.47	3162.23
117	Dynll1	0.637303	1.46487e-07	3936.28	4779.53	2724.62	3031.96
118	Nop56	0.635646	2.34529e-10	4848.27	5194.55	3319.29	3295.65
119	Qtrtd1	0.633821	1.04896e-07	940.91	890.79	610.56	592.52
120	Acpp	0.63247	1.08898e-08	1458.82	1371.15	892	963.38
121	Pcna	0.632264	3.17125e-06	1230.14	1447.96	781.67	972.83
122	Fdx1	0.631694	1.47361e-06	1022.26	1258.8	719.02	773.22
123	Ippk	0.630972	1.78428e-08	1423.57	1492.67	901.35	1005.4
124	Cbfb	0.630456	4.5968e-10	3492.49	3448.51	2166.42	2367.99
125	Rsl24d1	0.629579	1.3691e-08	1574.51	1787.31	1080.87	1111.51
126	Tsen15	0.628913	8.29131e-06	445.6	497.56	302.94	310.97
127	Toe1	0.62859	1.80753e-07	899.33	999.7	605.89	630.34
128	Mthfd1l	0.628586	7.75407e-08	1128.01	1217.53	721.83	805.79
129	Glul	0.627361	2.87894e-10	4594.29	4788.71	2899.47	3200.05
130	Cnn2	0.627217	1.32012e-09	10257.8	11864.6	7010.72	7370.83
131	Gcsh	0.624642	4.1342e-06	1327.76	1661.2	863.95	1070.54
132	Aard	0.624329	2.055e-07	2023.73	2315.82	1264.14	1543.29
133	Cisd2	0.623508	3.2553e-05	430.23	512.46	329.12	278.4
134	Dnajc25	0.622601	5.83691e-05	323.58	371.45	208.51	239.53
135	Armc6	0.62247	3.14964e-05	490.79	614.5	331.93	380.31
136	5830415F09Rik	0.622118	1.44269e-05	348.89	371.45	222.53	241.63
137	Hnrnpc	0.622011	3.63934e-09	8207.9	9144.06	5161.26	6022.94
138	Ubxn8	0.621931	9.92938e-08	1258.16	1474.33	835.9	924.51
139	Zc3h8	0.621916	7.65277e-05	280.19	312.98	206.64	174.4
140	Hunk	0.619226	4.65914e-11	2941.14	3019.74	1953.24	1871.07
141	Tpm1	0.619122	1.28764e-11	36859.2	40385.9	24758.2	24810.4
142	Rbm45	0.618798	4.06417e-07	885.78	1034.09	651.7	577.82
143	Polr2h	0.61819	4.03049e-06	549.54	655.77	373.07	398.17
144	Ifrd1	0.617206	1.43421e-10	3176.14	3488.64	2107.52	2154.73
145	Dph3	0.61697	5.25745e-06	587.5	672.96	366.52	439.14
146	Gpx1	0.616403	1.60845e-07	6243.82	7434.7	3893.39	4844.2
147	Lancl2	0.616342	3.06851e-06	613.72	655.77	365.59	445.44
148	Srsf6	0.615873	2.64534e-11	7272.41	7715.58	5016.34	4550.04
149	Mrps28	0.615674	2.91543e-06	709.53	899.96	507.71	517.93
150	Slc25a25	0.615229	1.03746e-08	959.89	971.04	606.82	624.04
151	Ier5l	0.612673	1.17048e-05	437.47	529.66	322.58	289.96
152	Gsto1	0.612625	3.55057e-10	27836	30520.7	17170.5	19874.8
153	Inpp1	0.612171	1.57847e-08	921.03	866.71	562.88	571.51
154	Zfp703	0.610155	1.13583e-10	2667.27	2400.66	1561.47	1643.1
155	Hoxc13	0.609754	7.35646e-05	253.98	296.93	186.07	160.74
156	Sgk1	0.608313	5.9286e-07	489.89	480.36	304.81	306.77
157	Dusp6	0.607582	2.84962e-08	1467.86	1466.3	824.68	1023.26
158	Wnt3	0.607358	8.51393e-05	225.06	255.66	162.69	138.68
159	Panx1	0.605839	1.0414e-05	366.06	386.35	259	212.22
160	Sssca1	0.604583	7.92364e-05	495.31	577.81	279.57	392.91
161	Agpat9	0.604549	4.624e-07	586.6	670.67	382.42	404.47
162	Rnf149	0.604058	1.52497e-08	854.14	805.95	504.91	534.74
163	Kbtbd8	0.603818	8.82609e-07	556.77	521.63	314.16	361.4
164	Hs3st3b1	0.603288	4.45838e-09	1055.7	1092.56	711.54	630.34
165	Ppcs	0.602958	2.55568e-05	562.2	742.9	368.39	446.49
166	Coa7	0.602869	1.72831e-06	803.53	983.65	506.78	609.33
167	Map3k14	0.602561	1.70379e-06	415.77	460.87	268.35	278.4
168	Tubb3	0.602306	1.35955e-08	1435.32	1669.23	900.42	1036.92
169	Dusp4	0.601845	9.98188e-12	1958.65	1990.23	1243.57	1218.67
170	Riok2	0.601374	1.16895e-11	1910.75	1967.3	1208.04	1208.16
171	Polr2d	0.600353	3.43224e-07	1277.15	1498.41	760.16	966.53
172	F3	0.596715	3.18856e-08	763.76	857.54	518	483.26
173	Znrd1	0.596536	5.5489e-05	471.81	598.44	284.24	377.16
174	Ubtf	0.596186	2.53409e-13	5815.39	6158.71	3702.65	3694.87
175	Socs2	0.595485	6.17038e-05	225.06	263.68	162.69	137.63
176	Aimp2	0.593837	2.38694e-07	2051.75	2534.79	1244.5	1577.96
177	Ccdc101	0.592917	1.44699e-05	360.64	434.5	224.4	263.69
178	Rnaseh2b	0.592755	4.92704e-08	615.52	670.67	387.09	402.37
179	Runx1	0.591655	1.59015e-05	349.79	293.49	183.26	212.22
180	Nop58	0.591226	1.46032e-13	7398.95	7920.8	4639.53	4746.5
181	Plaur	0.591164	5.35103e-11	2733.25	2989.93	1648.43	1857.42
182	Efna1	0.590188	1.313e-05	243.14	274	158.95	156.54
183	Actb	0.588887	8.24753e-13	82402.5	91121.9	50785.2	55117.3
184	Csrp1	0.586766	1.41911e-11	24510.7	27623.6	14810.6	16891.1
185	Nefl	0.584228	7.52929e-07	353.41	348.52	207.57	217.47
186	Cxcl14	0.582836	1.97535e-05	198.85	199.48	120.62	119.77
187	Eng	0.582292	4.84726e-10	1236.47	1437.64	827.49	784.78
188	Dusp5	0.581449	4.65424e-11	1175.01	1224.4	706.87	738.55
189	Rfesd	0.578542	2.79766e-06	265.73	271.71	156.15	165.99
190	Nfyc	0.576975	1.17483e-08	590.22	629.4	371.2	357.2
191	Aven	0.575957	4.5217e-06	389.56	489.53	280.5	242.68
192	Tmco4	0.575881	2.33447e-07	479.95	534.24	324.45	279.45
193	Smad7	0.575035	3.97847e-12	3010.74	3244.44	2003.73	1722.94
194	Mat2a	0.574803	1.97825e-15	7951.2	8135.18	4917.23	4664.55
195	Fgfr4	0.573832	2.0041e-06	274.77	301.52	174.85	167.04
196	Ptrh1	0.572721	2.47619e-06	391.37	495.26	255.26	270
197	Cd97	0.572291	7.05505e-15	3447.3	3453.1	2058.9	2032.86
198	Zfp428	0.571151	6.50138e-05	299.18	412.72	191.68	229.03
199	Ifngr1	0.569833	4.86695e-08	431.14	442.53	257.13	258.44
200	Cyr61	0.56737	1.39258e-14	3421.09	3642.26	2052.35	2100.1
201	Syt11	0.567039	1.20622e-05	272.06	224.7	138.38	154.43
202	Hdgfrp3	0.564332	6.89069e-07	366.96	443.67	235.62	237.43
203	Vimp	0.560759	2.26999e-11	2053.56	2444.22	1245.44	1367.85
204	Mettl25	0.559911	1.68557e-05	178.96	161.65	99.11	98.75
205	Meaf6	0.558811	9.51886e-08	362.45	395.52	219.73	218.52
206	Paip1	0.555062	2.96193e-13	4098.98	4792.15	2463.76	2650.6
207	Pth1r	0.554778	7.00691e-14	1636.88	1773.55	972.41	987.54
208	Mlst8	0.553106	9.81516e-11	733.03	739.46	435.72	407.62
209	Phlda1	0.552218	3.69485e-14	2429.56	2731.98	1471.71	1481.31
210	Spry4	0.551097	3.29652e-13	1205.74	1227.84	682.56	707.04
211	Tgm2	0.549437	5.89324e-18	15699	16432	9046.24	9248.21
212	Nfkbie	0.548967	3.11005e-05	144.62	132.99	83.22	74.59
213	Ino80c	0.544376	2.24469e-10	996.05	953.84	494.62	606.18
214	Duoxa2	0.543113	2.83298e-08	494.41	600.74	298.27	317.27
215	Serpine1	0.541318	2.12142e-19	40115.7	40358.3	22150.4	22986.6
216	Fhl2	0.540721	9.8304e-11	930.07	1038.68	510.52	592.52
217	Nbn	0.532982	3.23637e-10	557.68	515.9	302.01	291.01
218	Rpl15	0.528615	1.3155e-08	1381.99	1583.24	668.53	956.02
219	Ube2ql1	0.52661	1.08553e-05	163.6	171.97	80.41	102.96
220	Hk2	0.526107	1.46442e-18	4818.44	4785.27	2761.09	2474.1
221	Ccdc85b	0.525525	1.08828e-16	1610.67	1547.7	876.11	843.61
222	Sema6a	0.523246	2.19498e-12	804.43	783.02	410.47	450.7
223	Bok	0.521268	7.20984e-13	1386.51	1615.34	754.55	866.72
224	Pnp	0.521057	3.40075e-13	1229.24	1408.98	675.08	749.06
225	Sac3d1	0.520967	1.14771e-09	592.02	717.68	336.6	369.8
226	Rnd1	0.519946	9.9421e-07	184.39	182.28	105.66	91.4
227	Mpped2	0.515554	2.03313e-07	303.69	345.08	153.34	193.31
228	Efcab7	0.515553	1.65608e-06	197.94	166.23	96.31	98.75
229	Tsku	0.51409	9.35525e-20	2863.41	2852.36	1539.03	1505.47
230	Thbs1	0.50629	5.53489e-18	1600.72	1598.15	810.66	867.77
231	Dnmt3l	0.505656	7.93735e-08	219.64	244.19	120.62	121.87
232	Cd83	0.502155	6.94405e-06	188	254.51	104.72	125.02
233	Vegfa	0.500347	2.98462e-16	2010.17	1989.08	1141.65	930.81
234	Vgf	0.500294	9.79774e-18	2505.48	2895.92	1411.87	1387.81
235	Ehd3	0.491756	1.95371e-09	277.48	268.27	138.38	139.73
236	Pla2g7	0.487742	1.96612e-09	264.83	255.66	133.71	129.22
237	Cd40	0.482038	5.97991e-09	307.31	359.98	152.41	180.7
238	Fam222a	0.475836	4.56927e-08	185.29	171.97	86.02	90.35
239	Hs3st1	0.459153	1.98565e-10	314.54	317.57	166.43	133.42
240	Mt2	0.428495	2.39171e-15	2194.56	3000.25	1061.24	1245.98
241	Socs1	0.424058	2.46264e-14	362.45	356.54	155.21	160.74
242	Tcf15	0.420953	8.43728e-06	68.69	87.13	30.86	36.77
243	Twist2	0.416161	5.15908e-07	95.81	121.52	44.88	48.33
244	Igfbp7	0.40024	3.32279e-05	49.71	71.08	24.31	25.21
245	Grk5	0.397613	5.90334e-05	54.23	87.13	25.25	32.57
246	Ctgf	0.386188	6.9026e-15	565.81	715.38	230.01	282.6
247	Cdx2	0.383877	9.41415e-22	1127.11	1272.56	425.43	529.49
248	Kcnk13	0.382115	3.0727e-09	116.6	126.11	52.36	43.07
249	Klf2	0.353846	1.93155e-22	509.77	539.98	197.29	187
250	Prrx2	0.336335	6.34418e-07	65.98	58.47	27.12	15.76
251	Msra	0.319058	1.30647e-06	59.65	71.08	14.03	29.42
252	Aldh1a3	0.273575	6.33923e-08	55.14	71.08	23.38	11.56
253	Per2	0.21064	1.39348e-09	45.19	60.76	12.16	10.51
254	Il11	0.191234	5.74587e-11	65.08	50.44	8.42	14.71
