# Supplementary material for: Inactivation of Lsd1 triggers senescence in trophoblast stem cells by induction of Sirt4
Source: Cell Death Dis. 2017 Feb 23;8(2):e2631–. doi: 10.1038/cddis.2017.48 (PMC5386490; doi:10.1038/cddis.2017.48)
Supplement: Supplementary Table S2 [file cddis201748x3.xlsx]

## Sheet: qRT-PCR & siRNA oligos
mRNA	Forward	Reverse
Hprt	5'-GTTAAGCAGTACAGCCCCAAA-3	5'-AGGGCATATCCAACAACAAACTT-3'
Lsd1	5'-GTGTTCTGGGACCCAAGTGT-3'	5'-TAATGCCAGCAGCTTCTCCT-3'
p15	5'-AGATCCCAACGCCCTGAAC-3'	5'-AGGCGTCACACACATCCAG-3'
p16	5'-CTTTGTGTACCGCTGGGAAC-3'	5'-CGCTAGCATCGCTAGAAGTG-3'
p21	5'-CGCAGCCGTGACGACCTG-3'	5'-GCCGCTCAGACACCAGAGTG-3'
p53	5'-AGAGACCGCCGTACAGAAGA-3'	5'-CTGTAGCATGGGCATCCTTT-3'
Ppia	5'-AGCATACAGGTCCTGGCATC-3'	5'-AGCTGTCCACAGTCGGAAAT-3'
Rb	5'-GCAGTCCAAGGATGGAGAAG-3'	5'-ACAGGGCAAGGGAGGTAGAT-3'
Rplp0	5'-AGATGCAGCAGATCCGCA-3'	5'-GTTCTTGCCCATCAGCACC-3'
SIRT4	5'-TTGAGCACCTGGGAGAAACT-3'	5'-TCAGGACTTGGAAACGCTCT-3'
Sirt4	5'-ATTCCCGCTGTGGAGAGTTG-3'	5'-TTCAGAGTTGGAGCGGCATT-3'
siRNA	Forward	Reverse
Ctrl	5'-CAUUCCUAUGCGAGACGUAUGUAAA-3'	5'-UUUACAUACGUCUCGCAUAGGAAUG-3'
Sirt41	5'-UUGUGUUGUUUGCUGAGAGAGGGUC-3'	5'-GACCCUCUCUCAGCAAACAACACAA-3'
Sirt42	5'-AAUUGAGGCCAGCCCACAAAGUUUC-3'	5'-GAAACUUUGUGGGCUGGCCUCAAUU-3
